# Supplementary material for: The performance of common SNP arrays in assigning African mitochondrial haplogroups
Source: BMC Genom Data. 2021 Oct 21;22:43. doi: 10.1186/s12863-021-01000-2 (PMC8532338; doi:10.1186/s12863-021-01000-2)
Supplement: Supplementary file 2 — Additional file 2 Table S3. The 211 sequences used for building of phylogenetic trees. Table S4. Mitochondrial SNP positions incorporated on the eight different SNP arrays. Table S5. Hi-MC panel SNPs and their overlap with the eight different SNP arrays. [file 12863_2021_1000_MOESM2_ESM.xlsx]

## Sheet: Supplementary Table 3
GenBank accession number	Haplogroup
NC_012920	rCRS
KF672796	L0a
KJ185432	L0a1
EU092665	L0a1a
EU092878	L0a1b
EU092945	L0a1c
EU092801	L0a1d
JX303766	L0a1e
MF696104	L0a2
DQ341058	L0a2a
AF346998	L0a2b
KF672813	L0a2c
KJ185399	L0a2d
EU092900	L0a3
EU092906	L0a4
KJ185995	L0ab
EU092936	L0b
KC345791	L0d1a
EF184586	L0d1b
KC345764	L0d1c
KJ669137	L0d1d
KJ669136	L0d1e
EU092835	L0d2a
EU092840	L0d2b
EU092708	L0d2c
KC346223	L0d2d
EF184589	L0d3
KC345930	L0d3b1
KJ185400	L0f
EU092870	L0f1
EU092966	L0f2a
EU092786	L0f2b
MF696123	L0g
EU092853	L0k1
KC345982	L0k1a
JX303861	L0k1b
KC346242	L0k2
KC346233	L0k2a
MF696125	L0k2b
JQ044866	L1b
JN214437	L1b1
KJ185401	L1b1a
KJ185866	L1b2
JX303770	L1b2a
JQ044936	L1b3
KJ185675	L1c1
JQ705275	L1c1a
KJ185481	L1c1b
EU092717	L1c1c
KJ185562	L1c1d
DQ341059	L1c2a
KJ185949	L1c2b
JX303824	L1c3a
EU092811	L1c3b1
KJ185821	L1c3c
EU273502	L1c4a
KJ185813	L1c4b
JX303797	L1c5
EU273489	L1c6
JQ044940	L2a
KJ185894	L2a1
DQ304928	L2a1a
KJ185828	L2a1b
KJ185486	L2a1c
KJ185403	L2a1d
JQ044970	L2a1e1
KC622118	L2a1f
JX303906	L2a1g
KJ186003	L2a1h
KC622169	L2a1i
KR135846	L2a1j
JQ044932	L2a1l1a
JX303870	L2a1q
EU092896	L2a2a
KJ185986	L2a2b
JX303829	L2a5
EU092661	L2b
EU092747	L2b1
JQ044854	L2b1a
KJ185444	L2b1b
KJ185974	L2b2
JX303807	L2b2a
JN214443	L2b3
KJ185773	L2c
EU092710	L2c1
EU092697	L2c2
KJ185539	L2c2a
KC622075	L2c2b
MF381501	L2c3
AF346995	L2c3a
DQ341062	L2d
EU092794	L2d1
KJ185421	L2d1a
KJ185902	L2e
MF381576	L2e1
JQ044826	L3
EF184625	L3a
MF695967	L3a1
JN655813	L3a1a
JN655774	L3a1b
MF696026	L3a2
JN655805	L3a2a
DQ341073	L3b
EU092932	L3b1a
KJ185404	L3b1b
EU092725	L3b2
EU092660	L3c
JN214479	L3d
DQ341072	L3d1
EU092797	L3d1a
EU092899	L3d1b
EU092762	L3d1c
MF695949	L3d1d
JN655793	L3d2b
KJ185491	L3d3a
JN655797	L3d3b
KJ185614	L3d4
JN655834	L3d4a
JQ044864	L3d5
DQ341071	L3e
KC622061	L3e1
EU092749	L3e1a
KC622059	L3e1b
EU092879	L3e1c
EU092693	L3e1d
KJ185492	L3e1e
KJ185971	L3e1f
EU092675	L3e1g
JQ044827	L3e2
EU092769	L3e2a
KJ185493	L3e2b
KJ185911	L3e3a
KJ185619	L3e3b
KJ185528	L3e4
MF381410	L3e4a
MF695977	L3e5
DQ341076	L3f
DQ341077	L3f1
EU092891	L3f1a
FJ625860	L3f1b
KC622058	L3f2a1
EU092877	L3f2b
FJ625846	L3f3
EU092894	L3f3a
DQ341079	L3h
JN655830	L3h1a1
EU092828	L3h1b
MF695952	L3h2
DQ341069	L3i
JN655780	L3i1a
EU092925	L3i1b
JN655778	L3i2
EU092822	L3k
JN655789	L3k1
EU092666	L3x1
JN655779	L3x1a2
JN655781	L3x1b
JN214446	L3x2
EU092944	L3x2a
EU092818	L3x2b
EU092678	L4a1
EU092949	L4a2
EU092808	L4b1
KJ185407	L4b2a
KJ185648	L5a
MF696041	L5a1
DQ341060	L5a1a
EU092943	L5a1b
JX303751	L5a2
MF696086	L5b2
KC622251	L5c
DQ341061	L5c1
EU092774	L5c2
DQ341063	L6
EU092802	L6a
EU092686	L6b
DQ341064	L7
JQ702955	M1a
EU443499	M2a1
JQ704413	H1a1a
AY714035	J1b1a1
GU295448	K1a9
HM852790	U1a1
AY255135	B4d1
AY255136	B6a
KC505122	R9b
AP008744	F4a1a
KC405582	T1a
JQ704834	H3a
FJ467953	R8a1a
FJ004837	R5a1
JQ245804	X3a
AP008394	M7a
HM030531	M7b1b
KF148510	M8a1
AY519496	C1a
AP010767	M9a
GQ119027	E1a1
HM460792	G1a1
FJ198217	G2a1
EU095233	D1a1
AP008789	D4e1a
JQ245777	N1a1a
JQ245799	N1b2
EU787451	N2a
JQ702793	W1
AP011016	N9a7
EU007892	Y1a
EF153833	A1a
JF824862	A5b
HQ456226	X4

## Sheet: Supplementary Table 4
SNP array 1	SNP array 2	SNP array 3	SNP array 4	SNP array 5	SNP array 6	SNP array 7	SNP array 8
195	228	250	72	217	93	72	72
204	250	415	93	228	125	93	93
235	415	663	125	239	215	125	125
263	663	665	196	285	217	199	215
346	665	703	199	316	228	212	236
408	703	709	215	325	236	215	482
417	709	710	217	357	285	236	523
489	710	757	236	489	316	482	711
497	748	769	246	508	325	513	722
515	757	913	247	517	357	523	951
641	769	1166	295	606	477	711	1041
663	913	1192	458	622	489	722	1721
667	1046	1243	479	629	508	951	2880
703	1192	1327	484	647	517	1041	3027
750	1243	1376	491	678	606	1721	3203
757	1327	1389	515	680	622	2755	3206
769	1376	1438	713	710	629	2880	3330
851	1389	1489	752	731	647	3027	3384
915	1438	1495	921	789	678	3203	3396
921	1489	1496	953	794	680	3206	3644
927	1495	1623	1018	921	710	3330	3645
942	1596	1641	1043	951	711	3384	3705
961	1623	1681	1050	955	731	3396	3826
1018	1641	1703	1109	961	750	3644	3921
1048	1681	1734	1121	990	789	3645	4023
1168	1703	1778	1191	1005	794	3705	4025
1194	1734	1784	1243	1007	825	3826	4335
1209	1778	1833	1382	1018	921	3921	5108
1217	1784	1851	1406	1040	951	4023	5301
1243	1833	1923	1723	1048	955	4025	5833
1273	1851	1988	1738	1243	961	4335	6248
1327	1923	2010	2160	1310	990	5108	6285
1374	1988	2016	2352	1382	1005	5301	6374
1378	2010	2082	2708	1393	1007	5833	6392
1379	2016	2158	2757	1406	1018	6248	6446
1380	2082	2176	2882	1413	1040	6285	6680
1389	2158	2275	3012	1438	1041	6374	6734
1410	2176	2332	3029	1442	1048	6392	7142
1418	2275	2381	3149	1503	1243	6446	7476
1438	2332	2413	3204	1664	1310	6680	7684
1450	2381	2416	3207	1700	1382	6734	7697
1489	2413	2514	3260	1706	1393	7142	7853
1497	2416	2544	3331	1710	1406	7476	7859
1498	2483	2571	3349	1717	1413	7684	7861
1549	2514	2690	3385	1719	1438	7697	7870
1598	2544	2706	3395	1811	1442	7853	7972
1625	2571	2753	3397	1822	1503	7859	8020
1641	2690	2831	3505	1842	1553	7861	8502
1699	2706	2857	3645	2056	1664	7870	8594
1700	2753	2866	3646	2163	1700	7972	8859
1703	2756	2885	3706	2259	1706	8020	8946
1749	2831	3001	3721	2283	1710	8502	8964
1750	2857	3010	3827	2332	1717	8594	9064
1780	2866	3022	3866	2352	1719	8859	9140
1784	2885	3148	3916	2358	1721	8946	9587
1811	3001	3218	3919	2581	1736	8964	9785
1833	3010	3281	3922	2706	1811	9064	10118
1853	3022	3308	3993	2746	1822	9140	10397
1923	3148	3335	4012	2758	1842	9587	10640
1958	3218	3348	4024	2768	2056	9785	10754
1988	3281	3436	4026	2772	2163	10118	10914
2010	3308	3449	4049	2789	2259	10397	11061
2016	3335	3479	4118	2831	2283	10607	11215
2036	3348	3512	4165	2885	2332	10640	11288
2084	3393	3547	4216	3010	2352	10754	11536
2092	3436	3593	4219	3116	2358	10914	11560
2176	3449	3603	4284	3197	2483	11061	11696
2277	3479	3606	4336	3200	2581	11215	11959
2332	3547	3612	4492	3206	2706	11288	12121
2352	3593	3696	4509	3308	2746	11536	12285
2381	3606	3719	4647	3316	2758	11560	12498
2415	3693	3732	4825	3338	2768	11696	12642
2441	3696	3914	4884	3394	2772	11959	12771
2516	3719	3927	4918	3396	2789	12121	12811
2544	3732	3972	4978	3398	2831	12285	12822
2582	3914	4071	5005	3434	2880	12498	12882
2596	3927	4883	5036	3450	2885	12771	12940
2612	3972	4927	5047	3495	3010	12811	13183
2630	4024	4977	5049	3497	3116	12822	13215
2690	4071	4984	5109	3505	3197	12882	13626
2706	4561	5249	5285	3516	3200	12940	13934
2746	4580	5284	5302	3547	3206	13183	14025
2753	4655	5319	5393	3571	3242	13215	14133
2755	4769	5398	5443	3606	3270	13626	14182
2758	4883	5603	5460	3736	3289	13934	14323
2768	4927	6370	5496	3745	3308	14025	14338
2789	4977	6382	5657	3746	3316	14133	14417
2833	4984	6460	5774	3866	3338	14182	14433
2857	5249	6466	5834	3915	3348	14323	14502
2863	5284	6472	5952	4092	3375	14338	14512
2866	5319	6481	6000	4093	3384	14417	14544
2885	5398	6505	6048	4123	3387	14433	14569
3001	5603	6527	6078	4129	3394	14502	14872
3010	5656	6606	6221	4284	3396	14512	14890
3022	5951	6613	6249	4295	3398	14544	14893
3066	6370	6826	6261	4312	3434	14569	14979
3101	6454	7028	6286	4317	3450	14872	15148
3125	6460	7073	6375	4336	3459	14890	15172
3126	6466	7084	6393	4363	3495	14893	15452
3149	6481	7116	6447	4722	3497	14979	15487
3196	6505	7158	6719	4732	3505	15148	15514
3197	6527	7159	6735	4733	3516	15172	15904
3210	6606	7867	6753	4767	3547	15452	15907
3282	6613	8026	6756	4909	3571	15487	16069
3285	6752	8187	7056	4917	3606	15514	16086
3308	6826	8571	7143	5036	3634	15904	16168
3316	6989	8615	7176	5046	3644	16051	16217
3336	7028	8648	7477	5054	3645	16069	16316
3436	7073	8718	7599	5082	3666	16086	16356
3450	7084	8783	7624	5111	3696	16168	16399
3505	7116	8860	7685	5331	3720	16217	16482
3513	7158	8974	7698	5393	3732	16298
3565	7159	9025	7760	5460	3736	16304
3604	7175	9042	7769	5471	3745	16316
3607	7274	9089	7854	5581	3746	16399
3613	7867	9120	7860	5601	3826	16482
3666	8187	9180	7862	5603	3866
3693	8427	9247	7871	5814	3915
3732	8571	9336	7973	5843	3945
3796	8584	9341	8021	6179	3948
3808	8615	9347	8405	6185	4023
3843	8648	9553	8468	6253	4024
3918	8718	9555	8503	6267	4025
3936	8783	9565	8595	6297	4092
3972	8860	9626	8617	6308	4093
4769	8869	9646	8648	6383	4123
4785	8974	9672	8794	6473	4129
4822	9025	9716	8860	6480	4135
4851	9042	9818	8870	6500	4284
4926	9072	9823	8914	6527	4290
4977	9089	9832	8947	6548	4294
4985	9093	9908	8965	6663	4295
5049	9120	9941	9065	6680	4312
5066	9180	9949	9073	6713	4317
5250	9247	10034	9094	6917	4331
5285	9336	10086	9141	6982	4335
5293	9341	10132	9151	7256	4336
5319	9347	10135	9157	7476	4363
5393	9555	10237	9221	7526	4722
5399	9626	10259	9378	7673	4732
5460	9646	10352	9438	7674	4733
5465	9716	10355	9459	7819	4767
5495	9818	10370	9668	7867	4769
6151	9823	10372	9699	8027	4909
6167	9832	10399	9755	8206	4917
6185	9908	10401	9786	8222	4977
6257	9941	10586	9818	8387	5036
6308	9949	10589	10035	8410	5046
6329	10034	10656	10045	8414	5054
6383	10043	10688	10119	8417	5082
6413	10086	10711	10311	8468	5108
6455	10132	10732	10322	8527	5111
6461	10135	10809	10373	8541	5301
6466	10237	11145	10398	8551	5331
6473	10259	11171	10399	8650	5390
6481	10352	11175	10551	8684	5393
6489	10370	11177	10590	8817	5460
6505	10372	11185	10608	8877	5471
6527	10399	11206	10641	8896	5520
6591	10401	11230	10689	9025	5581
6607	10550	11251	10733	9078	5601
6614	10586	11298	10755	9221	5603
6671	10589	11364	10810	9449	5814
6978	10589	11473	10874	9477	5833
7028	10656	11479	10915	9554	5843
7084	10688	11546	11002	9605	6179
7127	10711	11641	11017	9752	6185
7159	10732	11718	11062	9753	6221
7272	10872	11842	11084	9804	6248
7296	11145	11898	11216	9818	6253
7747	11175	11929	11252	9855	6260
7931	11177	12006	11289	9903	6267
8027	11185	12188	11378	9966	6276
8087	11206	12192	11440	9997	6285
8092	11230	12196	11468	10007	6297
8188	11251	12236	11537	10010	6308
8206	11298	12339	11561	10031	6383
8251	11364	12361	11697	10034	6392
8428	11473	12372	11900	10070	6473
8460	11479	12567	11915	10086	6480
8468	11546	12612	11960	10098	6500
8566	11641	12632	12122	10115	6527
8572	11673	12669	12286	10127	6548
8584	11718	12692	12309	10321	6663
8618	11812	12704	12373	10345	6680
8647	11842	12720	12499	10370	6713
8648	11898	12762	12631	10373	6734
8655	11914	12767	12643	10398	6917
8719	11929	12849	12670	10410	6929
8784	12006	12879	12706	10438	6982
8860	12188	13028	12772	10454	7142
8921	12192	13062	12812	10463	7175
8975	12196	13071	12823	10667	7256
8994	12236	13205	12883	10688	7274
9025	12339	13262	12941	10700	7476
9042	12361	13268	13106	10775	7526
9118	12372	13276	13184	10792	7670
9120	12567	13314	13216	10793	7673
9123	12612	13368	13264	10810	7674
9163	12632	13383	13276	10816	7684
9180	12669	13401	13315	10819	7697
9314	12692	13485	13485	10828	7819
9336	12704	13590	13627	10873	7853
9342	12720	13598	13781	10909	7861
9347	12762	13616	13790	10915	7867
9377	12767	13649	13843	10927	7972
9389	12849	13708	13935	10978	8020
9449	13028	13733	14026	11002	8027
9543	13062	13789	14134	11020	8206
9555	13071	13914	14179	11025	8222
9559	13104	13964	14183	11101	8355
9566	13205	13966	14234	11152	8387
9627	13262	13999	14324	11164	8410
9673	13268	14152	14339	11177	8414
9698	13276	14211	14418	11204	8417
9755	13314	14283	14434	11290	8468
9818	13368	14367	14503	11302	8502
9824	13383	14566	14513	11440	8527
9833	13401	14798	14545	11696	8541
9909	13485	14861	14570	11812	8551
9912	13590	14871	14873	11914	8650
9942	13598	14905	14891	11928	8684
9950	13616	15042	14894	11944	8817
10015	13708	15216	14980	11969	8859
10086	13733	15223	15044	11984	8877
10115	13789	15311	15136	12007	8896
10133	13914	15606	15150	12019	8946
10135	13964	15629	15173	12028	9025
10238	13966	15758	15211	12049	9064
10260	14152	15823	15223	12123	9072
10321	14211	15832	15453	12147	9078
10353	14283	15883	15488	12172	9093
10356	14566	15926	15515	12183	9140
10370	14798	15932	15536	12207	9221
10373	14861	15941	15671	12248	9377
10398	14871	15953	15694	12258	9449
10401	14905	16153	15759	12266	9477
10463	15042	16221	15785	12297	9540
10521	15203	16323	15851	12308	9554
10550	15216		15908	12315	9587
10572	15223		15925	12320	9605
10589	15243		15929	12354	9716
10590	15311		15931	12372	9752
10656	15451		16051	12397	9753
10664	15535		16070	12454	9785
10688	15606		16087	12519	9804
10704	15629		16145	12542	9818
10706	15758		16146	12579	9855
10712	15832		16149	12612	9899
10733	15883		16163	12618	9903
10790	15926		16164	12678	9950
10873	15932		16299	12693	9966
10915	15953		16300	12696	9997
10984	16143		16306	12720	10007
11017	16153		16329	12781	10010
11087	16323		16358	12891	10031
11146			16364	12937	10034
11172			16393	12940	10070
11176			16401	12948	10086
11186			16484	12976	10098
11206				13015	10115
11231				13105	10118
11237				13135	10127
11251				13149	10157
11299				13167	10190
11335				13182	10238
11365				13197	10321
11467				13276	10345
11474				13329	10370
11479				13470	10373
11485				13485	10397
11547				13500	10398
11603				13506	10410
11641				13590	10438
11674				13651	10454
11719				13665	10463
11722				13749	10550
11776				13764	10562
11777				13780	10586
11812				13789	10589
11819				13813	10607
11840				13880	10640
11843				13886	10662
11914				13914	10667
11929				13924	10688
11947				13928	10700
11969				13933	10754
12007				13934	10775
12053				13942	10792
12091				13958	10793
12112				13966	10810
12189				13980	10816
12192				14000	10819
12197				14053	10828
12235				14059	10873
12236				14130	10909
12246				14148	10915
12275				14152	10927
12300				14178	10978
12308				14203	11002
12340				14260	11020
12361				14284	11025
12394				14318	11061
12406				14323	11101
12477				14502	11152
12501				14527	11164
12519				14584	11177
12561				14709	11204
12568				14769	11251
12612				14783	11288
12633				14798	11290
12684				14927	11302
12693				15038	11377
12705				15077	11440
12720				15119	11467
12762				15136	11536
12768				15204	11560
12810				15211	11696
12844				15217	11812
12850				15218	11899
12853				15226	11914
12880				15229	11928
12907				15236	11944
13029				15244	11959
13062				15257	11969
13072				15301	11984
13095				15314	12007
13105				15323	12019
13206				15326	12028
13269				15381	12049
13276				15391	12121
13306				15402	12123
13315				15412	12147
13335				15421	12172
13368				15431	12183
13384				15452	12200
13401				15479	12207
13466				15637	12248
13485				15662	12257
13492				15672	12258
13506				15693	12266
13590				15758	12285
13599				15777	12297
13609				15790	12308
13617				15812	12315
13650				15824	12319
13702				15860	12320
13708				15889	12337
13740				15894	12354
13843				15904	12372
13855				15905	12397
14000				15907	12454
14049				15924	12519
14152				15940	12542
14178				15942	12579
14199				15946	12612
14218				15978	12618
14272				16017	12642
14284				16051	12669
14365				16075	12678
14368				16078	12693
14470				16080	12696
14580				16081	12705
14668				16092	12720
14793				16102	12769
14861				16174	12771
14871				16253	12781
14905				16274	12811
15043				16352	12822
15136				16381	12850
15204				16390	12891
15218				16429	12937
15223				16465	12940
15244					12948
15301					12976
15317					13015
15326					13041
15431					13044
15452					13105
15487					13135
15508					13149
15607					13167
15629					13182
15662					13183
15670					13197
15784					13215
15824					13263
15851					13276
15884					13329
15924					13470
15927					13485
15954					13500
16093					13506
16111					13512
16140					13590
16148					13650
16153					13651
16172					13665
16183					13749
16184					13764
16189					13780
16217					13789
16223					13813
16230					13880
16256					13886
16270					13914
16311					13924
16319					13928
16325					13933
16391					13934
16519					13942
					13958
					13965
					13966
					13980
					14000
					14025
					14053
					14059
					14130
					14133
					14148
					14152
					14178
					14203
					14260
					14284
					14318
					14323
					14417
					14452
					14483
					14494
					14497
					14502
					14512
					14527
					14544
					14584
					14709
					14769
					14783
					14798
					14830
					14890
					14893
					14927
					14984
					15038
					15043
					15077
					15119
					15136
					15172
					15204
					15211
					15217
					15218
					15226
					15229
					15236
					15244
					15257
					15301
					15314
					15323
					15326
					15381
					15391
					15402
					15412
					15421
					15431
					15452
					15479
					15514
					15571
					15637
					15662
					15670
					15672
					15693
					15758
					15777
					15790
					15812
					15824
					15833
					15860
					15889
					15894
					15904
					15905
					15907
					15924
					15928
					15940
					15942
					15946
					15978
					16017
					16051
					16069
					16075
					16078
					16080
					16081
					16092
					16102
					16144
					16145
					16162
					16163
					16174
					16253
					16270
					16274
					16390
					16391
					16399
					16465
					16482

## Sheet: Supplementary Table 5
	SNP array 1	SNP array 2	SNP array 3	SNP array 4	SNP array 5	SNP array 6	SNP array 7	SNP array 8
Total of incorporated SNPs	33	14	10	5	19	30	1	1
Hi-MC SNPs	SNP array 1	SNP array 2	SNP array 3	SNP array 4	SNP array 5	SNP array 6	SNP array 7	SNP array 8
825	NO	NO	NO	NO	NO	YES	NO	NO
1018	YES	NO	NO	YES	YES	YES	NO	NO
1438	YES	YES	YES	NO	YES	YES	NO	NO
1719	NO	NO	NO	NO	YES	YES	NO	NO
1736	NO	NO	NO	NO	NO	YES	NO	NO
2092	YES	NO	NO	NO	NO	NO	NO	NO
3505	YES	NO	NO	YES	YES	YES	NO	NO
3552	NO	NO	NO	NO	NO	NO	NO	NO
3594	NO	NO	NO	NO	NO	NO	NO	NO
4580	NO	YES	NO	NO	NO	NO	NO	NO
4769	YES	YES	NO	NO	NO	YES	NO	NO
4917	NO	NO	NO	NO	YES	YES	NO	NO
4977	YES	YES	YES	NO	NO	YES	NO	NO
5178	NO	NO	NO	NO	NO	NO	NO	NO
5442	NO	NO	NO	NO	NO	NO	NO	NO
6371	NO	NO	NO	NO	NO	NO	NO	NO
7028	YES	YES	YES	NO	NO	NO	NO	NO
8251	YES	NO	NO	NO	NO	NO	NO	NO
8414	NO	NO	NO	NO	YES	YES	NO	NO
8468	YES	NO	NO	YES	YES	YES	NO	NO
8703	NO	NO	NO	NO	NO	NO	NO	NO
9042	YES	YES	YES	NO	NO	NO	NO	NO
9055	NO	NO	NO	NO	NO	NO	NO	NO
9347	YES	YES	YES	NO	NO	NO	NO	NO
9950	YES	NO	NO	NO	NO	YES	NO	NO
10115	YES	NO	NO	NO	YES	YES	NO	NO
10398	YES	NO	NO	YES	YES	YES	NO	NO
10398	YES	NO	NO	YES	YES	YES	NO	NO
10400	NO	NO	NO	NO	NO	NO	NO	NO
10550	YES	YES	NO	NO	NO	YES	NO	NO
11177	NO	YES	YES	NO	YES	YES	NO	NO
11251	YES	YES	YES	NO	NO	YES	NO	NO
11947	YES	NO	NO	NO	NO	NO	NO	NO
12007	YES	NO	NO	NO	YES	YES	NO	NO
12308	YES	NO	NO	NO	YES	YES	NO	NO
12705	YES	NO	NO	NO	NO	YES	NO	NO
13263	NO	NO	NO	NO	NO	YES	NO	NO
13368	YES	YES	YES	NO	NO	NO	NO	NO
13506	YES	NO	NO	NO	YES	YES	NO	NO
13708	YES	YES	YES	NO	NO	NO	NO	NO
13789	NO	YES	YES	NO	YES	YES	NO	NO
14178	YES	NO	NO	NO	YES	YES	NO	NO
14318	NO	NO	NO	NO	YES	YES	NO	NO
14470	YES	NO	NO	NO	NO	NO	NO	NO
14560	NO	NO	NO	NO	NO	NO	NO	NO
14668	YES	NO	NO	NO	NO	NO	NO	NO
14766	NO	NO	NO	NO	NO	NO	NO	NO
15043	YES	NO	NO	NO	NO	YES	NO	NO
15326	YES	NO	NO	NO	YES	YES	NO	NO
15452	YES	NO	NO	NO	YES	YES	YES	YES
15535	NO	YES	NO	NO	NO	NO	NO	NO
16111	YES	NO	NO	NO	NO	NO	NO	NO
16189	YES	NO	NO	NO	NO	NO	NO	NO
16391	YES	NO	NO	NO	NO	YES	NO	NO
